# Supplementary material for: Generation of Matrix Degradation Products Using an In Vitro MMP Cleavage Assay
Source: Int J Mol Sci. 2022 Jun 2;23(11):6245. doi: 10.3390/ijms23116245 (PMC9181598; doi:10.3390/ijms23116245)
Supplement: Supplementary file 1 [file ijms-23-06245-s001.zip]

Archive with 1 entries (1 files):
- ijms-1638864-supplementary.pdf
